# Supplementary material for: Expression of IDO1 and PD-L2 in Patients with Benign Lymphadenopathies and Association with Autoimmune Diseases
Source: Biomolecules. 2023 Jan 27;13(2):240. doi: 10.3390/biom13020240 (PMC9952948; doi:10.3390/biom13020240)
Supplement: Supplementary file 1 [file biomolecules-13-00240-s001.zip]

Archive with 1 entries (1 files):
- biomolecules-2096431-supplementary.pdf
